# Supplementary material for: Regulation and Role of αE Integrin and Gut Homing Integrins in Migration and Retention of Intestinal Lymphocytes during Inflammatory Bowel Disease
Source: J Immunol. 2021 Nov 1;207(9):2245–54. doi: 10.4049/jimmunol.2100220 (PMC8525869; doi:10.4049/jimmunol.2100220)
Supplement: Data Supplement [file JI_2100220.zip]

Archive with 2 entries (2 files):
- JI_2100220_Supplemental_1.pdf
- manifest.xml
